# Supplementary material for: Surfactin-Producing Bacillus velezensis A1 Inhibits Lactic Acid Bacteria in Jiang-Flavor Baijiu Fermentation
Source: Foods. 2026 Mar 26;15(7):1140. doi: 10.3390/foods15071140 (PMC13073612; doi:10.3390/foods15071140)
Supplement: Supplementary file 1 [file foods-15-01140-s001.zip]

Archive with 1 entries (1 files):
- foods-4180233-supplementary.pdf
